# Supplementary material for: Malware homology determination using visualized images and feature fusion
Source: PeerJ Comput Sci. 2021 Apr 15;7:e494. doi: 10.7717/peerj-cs.494 (PMC8056249; doi:10.7717/peerj-cs.494)
Supplement: Supplemental Information 2 [file peerj-cs-07-494-s002.zip]

Archive with 10,869 entries (9,999 files):
- opcode_image/
- opcode_image/01azqd4InC7m9JpocGv5.jpg
- opcode_image/01IsoiSMh5gxyDYTl4CB.jpg
- opcode_image/01jsnpXSAlgw6aPeDxrU.jpg
- opcode_image/01kcPWA9K2BOxQeS5Rju.jpg
- opcode_image/01SuzwMJEIXsK7A8dQbl.jpg
- opcode_image/02IOCvYEy8mjiuAQHax3.jpg
- opcode_image/02JqQ7H3yEoD8viYWlmS.jpg
- opcode_image/02K5GMYITj7bBoAisEmD.jpg
- opcode_image/02mlBLHZTDFXGa7Nt6cr.jpg
- opcode_image/02MRILoE6rNhmt7FUi45.jpg
- opcode_image/02zcUmKV16Lya5xqnPGB.jpg
- opcode_image/03nJaQV6K2ObICUmyWoR.jpg
- opcode_image/04BfoQRA6XEshiNuI7pF.jpg
- opcode_image/04cvLCVPqBMs6yn5xGlE.jpg
- opcode_image/04EjIdbPV5e1XroFOpiN.jpg
- opcode_image/04hSzLv5s2TDYPlcgpHB.jpg
- opcode_image/04mcPSei852tgIKUwTJr.jpg
- opcode_image/04QzZ3DVdPsEp9elLR65.jpg
- opcode_image/04sJnMaORYc1SV5pKjrP.jpg
- opcode_image/05aiMRw13bYWqZ8OHvjl.jpg
- opcode_image/05EeG39MTRrI6VY21DPd.jpg
- opcode_image/05IXcWGxvnkto4sq17zZ.jpg
- opcode_image/05Kps4iFw8mOLJZQrb1H.jpg
- opcode_image/05LHG8fR3iPn6agIo9z7.jpg
- opcode_image/05rJTUWYAKNegBk2wE8X.jpg
- opcode_image/065EZhxgbLRSHsB87uIF.jpg
- opcode_image/06aLOj8EUXMByS423sum.jpg
- opcode_image/06arUi9q3wHS2C8RZxeB.jpg
- opcode_image/06KfrF7ltESna2ZHPVp5.jpg
- opcode_image/06osXqPUVM1HbvBGNncT.jpg
- opcode_image/06QinlpeFIWj8qHc7Vys.jpg
- opcode_image/07ECKjDTyQLnabNoxrIH.jpg
- opcode_image/07iSOIG2urUvsMl9E5Rn.jpg
- opcode_image/07nrG1cLKUPxjOlWMFiV.jpg
- opcode_image/08BX5Slp2I1FraZWbc6j.jpg
- opcode_image/09bfacpUzuBN5W3S8KTo.jpg
- opcode_image/09CPNMYyQjSguFrE8UOf.jpg
- opcode_image/09LXtWxm1EbK5uVqcQS3.jpg
- opcode_image/09sXMJUHwQWVanrhzAoT.jpg
- opcode_image/0A32eTdBKayjCWhZqDOQ.jpg
- opcode_image/0ACDbR5M3ZhBJajygTuf.jpg
- opcode_image/0AguvpOCcaf2myVDYFGb.jpg
- opcode_image/0akIgwhWHYm1dzsNqBFx.jpg
- opcode_image/0aKlH1MRxLmv34QGhEJP.jpg
- opcode_image/0AnoOZDNbPXIr2MRBSCJ.jpg
- opcode_image/0ASH2csN7k8jZyoRaqtn.jpg
- opcode_image/0aSTGBVRXeJhx5OcpsgC.jpg
- opcode_image/0aU7XWsr8RtN94jvo3lG.jpg
- opcode_image/0AV6MPlrTWG4fYI7NBtQ.jpg
- opcode_image/0aVNj3qFgEZI6Akf4Kuv.jpg
- opcode_image/0aVxkvmflEizUBG2rMT4.jpg
- opcode_image/0AwWs42SUQ19mI7eDcTC.jpg
- opcode_image/0B2RwKm6dq9fjUWDNIOa.jpg
- opcode_image/0b5LqcWix3J4fGIEhXQu.jpg
- opcode_image/0BEsCP7NAUy8XmkenHWG.jpg
- opcode_image/0BFIPv1rO83whtpMYyAs.jpg
- opcode_image/0BIdbVDEgmPwjYF4xzir.jpg
- opcode_image/0bjN3Kgw5OATSreRmEdi.jpg
- opcode_image/0BKcmNv4iGY2hsVSaXJ6.jpg
- opcode_image/0BLbmzJRkjNynCgQIdtV.jpg
- opcode_image/0bN6ODYWw2xeCQBn3tEg.jpg
- opcode_image/0BY2iPso3bEmudlUzpfq.jpg
- opcode_image/0BZQIJak6Pu2tyAXfrzR.jpg
- opcode_image/0C4aVbN58O1nAigFJt9z.jpg
- opcode_image/0cdnSIvN489sFUwYlrMQ.jpg
- opcode_image/0cfGJLYgE6ROaZH7KT1h.jpg
- opcode_image/0cfIE39ihRNo2rkZOw5H.jpg
- opcode_image/0cGWK6VvCkm7O2AxDjtw.jpg
- opcode_image/0cH8YeO15ZywEhPrJvmj.jpg
- opcode_image/0co46B8IkPt2UN3HSaw7.jpg
- opcode_image/0CPaAXtyswrBq83D6VEg.jpg
- opcode_image/0Cq4wfhLrKBJiut1lYAZ.jpg
- opcode_image/0csgzpwdL3FbZEJu6DjO.jpg
- opcode_image/0cTu2bkefOAJqIhYUWFK.jpg
- opcode_image/0CzL6rfwaTqGOu9eghBt.jpg
- opcode_image/0czUXKSCiGY2j5mxLdWa.jpg
- opcode_image/0D9IedmC1viTPugLRWX6.jpg
- opcode_image/0daTri9PSkeEsVHu5Dhw.jpg
- opcode_image/0dauMIK4ATfybzqUgNLc.jpg
- opcode_image/0DbLeKSoxu47wjqVHsi9.jpg
- opcode_image/0df4cbsTBCn1VGW8lQRv.jpg
- opcode_image/0dhL8Jvcswa7U1qHiDS5.jpg
- opcode_image/0Dk7Wd8MERu3b5rmQzCK.jpg
- opcode_image/0dkuzUXLTEFwW71vP5bS.jpg
- opcode_image/0DM3hS6Gg2QVKb1fZydv.jpg
- opcode_image/0dnTixlMYzDUpsvEVrGc.jpg
- opcode_image/0DNVFKwYlcjO7bTfJ5p1.jpg
- opcode_image/0DqUX5rkg3IbMY6BLGCE.jpg
- opcode_image/0DTp59Av1RLifoKlUdm7.jpg
- opcode_image/0DTs2PhZfCwEv7q8349K.jpg
- opcode_image/0EAdHtLDypMcwjTFJziC.jpg
- opcode_image/0eaNKwluUmkYdIvZ923c.jpg
- opcode_image/0EL7OGZKozbiNCVP61gk.jpg
- opcode_image/0eN9lyQfwmTVk7C2ZoYp.jpg
- opcode_image/0Eo9qT6idXHDMebwmvPA.jpg
- opcode_image/0evDQX7AVfC1ZTJEKltg.jpg
- opcode_image/0F4qIHaR7xOrm19Set3o.jpg
- opcode_image/0FdOaDWrfBU6TqwCRYxA.jpg
- opcode_image/0fGuCWgTraQ6nEmLPN8q.jpg
- opcode_image/0fhnXI9ESr4jgWmkiaTe.jpg
- opcode_image/0fHVZKeTE6iRb1PIQ4au.jpg
- opcode_image/0FKerJl18xOc3jdoyg4A.jpg
- opcode_image/0FOXjzmnD9CUMVcSlEqh.jpg
- opcode_image/0Fu9oETtMW4zlg1ZrUy6.jpg
- opcode_image/0fvnGU7dkbr8iEhZuMcP.jpg
- opcode_image/0fxgjYEClPL1BDbcshzJ.jpg
- opcode_image/0G2RV1chBlIbkt6JqA5Q.jpg
- opcode_image/0G4hwobLuAzvl1PWYfmd.jpg
- opcode_image/0GbMkYlNyt72OzBjIcVh.jpg
- opcode_image/0gCmlyxw2UJvX7SNOGqu.jpg
- opcode_image/0gcZkSFr7VnEmLPbTxUe.jpg
- opcode_image/0gDsIvrylX5fPbG7cSBn.jpg
- opcode_image/0gHs6DEouiCPAcmWFrTX.jpg
- opcode_image/0giIqhw6e4mrHYzKFl8T.jpg
- opcode_image/0gkj92oIleU4SYiCWpaM.jpg
- opcode_image/0GKp9ZJclxTABMunIOD2.jpg
- opcode_image/0GKzFQ81IYXqUWkmfv26.jpg
- opcode_image/0gL3h5G6CszBV7RSinjJ.jpg
- opcode_image/0glscKoNakWL84EpunPe.jpg
- opcode_image/0gSm7QZu5x6MBvVzUncH.jpg
- opcode_image/0Gu4misTcKynQD2Ol1Jx.jpg
- opcode_image/0GUIi7xAlODwZ4YBenNM.jpg
- opcode_image/0gUpzkLVT73PCXx5WFRI.jpg
- opcode_image/0GuYe4J7oLwQ82xr3pWS.jpg
- opcode_image/0GVcTdBQXWUJ2t7vjphN.jpg
- opcode_image/0GvtWEPUBfDAcMbiYVSR.jpg
- opcode_image/0gWUIudhwovMYb3NSnZA.jpg
- opcode_image/0gxJ1YmwFUvnOzoM8N53.jpg
- opcode_image/0H5OFklQm7wAPfE1qaJY.jpg
- opcode_image/0H63jydvIahOVqgx5Kfo.jpg
- opcode_image/0hAlkjTR1Q6PewMczavb.jpg
- opcode_image/0hBIiRpkMZtoYj3lcDLa.jpg
- opcode_image/0HcZRmLi9VTpuQJCoXny.jpg
- opcode_image/0hH3JB2wM79lYdsyuK5N.jpg
- opcode_image/0HICT7RtjaVQzcNOeMgS.jpg
- opcode_image/0HKFs3AXTt1IrOl52eVu.jpg
- opcode_image/0HKM38fmCR5DrxoIkBnQ.jpg
- opcode_image/0Hlm4XgE1cQhC6BkMays.jpg
- opcode_image/0Hn2ojct97Wp1TbdNM4Q.jpg
- opcode_image/0Hrfce4X5YGESJPjl9uL.jpg
- opcode_image/0HVAnMrp1LjKDmuoOJFY.jpg
- opcode_image/0hWRb28Umdgj7xcXOwtC.jpg
- opcode_image/0hZEqJ5eMVjU21HAG7Ii.jpg
- opcode_image/0hZqVRKkw7GfMdpalLiN.jpg
- opcode_image/0i4ENysvVrgFnbaHUuJK.jpg
- opcode_image/0i4FNJPQ8GuB3WU56LTS.jpg
- opcode_image/0I4ZVvngsAatm8fzD3pk.jpg
- opcode_image/0iABvIkp3WHfgrJ79ymq.jpg
- opcode_image/0IAlcuEiP9G6epb71Oom.jpg
- opcode_image/0iBaz3krsQ8HuA7cGDSt.jpg
- opcode_image/0icJrNnmPvDqVQkC3we1.jpg
- opcode_image/0IelgX5H2s14KutkEyNU.jpg
- opcode_image/0IMUKlZs1Sm8LpGRkWhT.jpg
- opcode_image/0iS3pwlgJco8XORD4TLq.jpg
- opcode_image/0isdESDMzq2K8T6FLPcC.jpg
- opcode_image/0itbI5mjJF28ocTkrUf9.jpg
- opcode_image/0ItXlAUOhK8ZYdDf7HW4.jpg
- opcode_image/0Iv6U2hbcP1xeBitW5Oo.jpg
- opcode_image/0IyaidUKRqnt2PDfOzHT.jpg
- opcode_image/0IYZltU7uMpaco85PfKr.jpg
- opcode_image/0iZTHuQ5KMb4RtAlrz6D.jpg
- opcode_image/0J2pOclDKjadkL57eroz.jpg
- opcode_image/0J61YGoWjV25TzxeSluf.jpg
- opcode_image/0jAopX629OwEH8WPkzVU.jpg
- opcode_image/0JAx9gzbC54Q61XBrqc7.jpg
- opcode_image/0JAzwGUKORhFQWr3o1dN.jpg
- opcode_image/0JBNEWmdi7GptrK5qYD9.jpg
- opcode_image/0JECiqrVNR1dgj67pZue.jpg
- opcode_image/0JfwyrEcBqaRzN9TgFMh.jpg
- opcode_image/0jkmvR43UQ9yKxqXei61.jpg
- opcode_image/0jKSsqXVHNucByZ9l6Ao.jpg
- opcode_image/0JnvoeflBWwIcQa5GEPK.jpg
- opcode_image/0JOb8TyN6VBGCrjAkzfP.jpg
- opcode_image/0JPAX13cjxewaTh6tRCi.jpg
- opcode_image/0K4sTCLtrIJ5SinQbe7u.jpg
- opcode_image/0K6yBUcTw3qjtNo4ZQpY.jpg
- opcode_image/0KgE6ksUeytoHfl2cT4r.jpg
- opcode_image/0KigmP9TLwJXNGz26tfO.jpg
- opcode_image/0KLUAMqmPJhOwaYrbSCE.jpg
- opcode_image/0KyDiQb1whgaSrmlx58J.jpg
- opcode_image/0KZFcsOYR4MdPJf6VvGS.jpg
- opcode_image/0kzRDUmBLHGd4YPj7hO6.jpg
- opcode_image/0l5IobyKpuqcwO4NxfgD.jpg
- opcode_image/0l6fhCty3aSLDOgAjYQi.jpg
- opcode_image/0LAXajqhQy7po16dw8Tx.jpg
- opcode_image/0LQSi5wnRZ3muIs6Mx9E.jpg
- opcode_image/0LVqvlHF8PuepodIiBUb.jpg
- opcode_image/0LZkc7qeS39TUtVHuJB1.jpg
- opcode_image/0M7aSiE9csDzkmfKheVt.jpg
- opcode_image/0m94tRnhgpsAUuY1L8KC.jpg
- opcode_image/0mcWyK6unLRGV8Hfr97Y.jpg
- opcode_image/0meUjiuJvODcf3k9z4Iy.jpg
- opcode_image/0mfwTlekXE1poYAnqMRO.jpg
- opcode_image/0mgFnqeLAMr7jthUYRTv.jpg
- opcode_image/0mlhuKGpCc6OB4zwrbLy.jpg
- opcode_image/0MmZ8j5pn2R3VG9wlxYi.jpg
- opcode_image/0MOorvEIRmZGhqQdc3TA.jpg
- opcode_image/0MpJYhdbf8T7InoqcXr1.jpg
- opcode_image/0MPV9Y8WNcFoyRZqQ76G.jpg
- opcode_image/0MQD6mnoy4l3zV8WPRYe.jpg
- opcode_image/0MsQ16zDg9XVerbmfCdU.jpg
- opcode_image/0Mx7E5XgoRcJavdPAit8.jpg
- opcode_image/0NEsQlDGnUMg3Bew7R1A.jpg
- opcode_image/0NiOTDde1ktxg954SJFE.jpg
- opcode_image/0njs7MJQObCY8ABgykiP.jpg
- opcode_image/0NmoAEOtIDdwiVr9PCBf.jpg
- opcode_image/0NXFnJyOEhBAISKfiU67.jpg
- opcode_image/0nxrvcZJUBNGM8Vg4SRf.jpg
- opcode_image/0NyfGXt8nmlK72Q9Irhs.jpg
- opcode_image/0NZT2sFp4JKXqYGC8Rna.jpg
- opcode_image/0odUVkrjp2B1n8NDS6bR.jpg
- opcode_image/0OfazrXvcTqVYi3dEGU9.jpg
- opcode_image/0OQ9MEykugoYZJrnj64d.jpg
- opcode_image/0otC2dSxuGDzY6XHLkq3.jpg
- opcode_image/0OXtHMVdxJuvezcLRGZQ.jpg
- opcode_image/0P6tEopzr2mIhkuOKiCD.jpg
- opcode_image/0p8RCBnvzTYMlId9SoZL.jpg
- opcode_image/0pER9ak46CKVjPoqGLcD.jpg
- opcode_image/0PGoOfXAjVDBytkRH4Um.jpg
- opcode_image/0Phtp2LVcsCFMKkGgmRH.jpg
- opcode_image/0PlfqyKM1JtYZx2me5FU.jpg
- opcode_image/0pLrSeQMbqfCc2IZHUaO.jpg
- opcode_image/0pnRqtHF3dKI5MQmwT29.jpg
- opcode_image/0pQ123lKqiLJtFTwjBfG.jpg
- opcode_image/0pqtVjvLk89PdYr5MwZO.jpg
- opcode_image/0PREAmkFZjrftD3LiwOV.jpg
- opcode_image/0pTO4SVnWDehgUlYBAvq.jpg
- opcode_image/0PVAd2O4lMGUbawzfXBT.jpg
- opcode_image/0pXDqTLSebKWgaUOdnVE.jpg
- opcode_image/0Q4ALVSRnlHUBjyOb1sw.jpg
- opcode_image/0q6eABpEHSbXlIzGh7jc.jpg
- opcode_image/0qDikloYBvpQTcCOMyS4.jpg
- opcode_image/0qeE63wvCGzSapRuW4TI.jpg
- opcode_image/0Qfd8jy2JYX3U7gFBG5D.jpg
- opcode_image/0QIZ6hemJLErWdFlGnCc.jpg
- opcode_image/0qjuDC7Rhx9rHkLlItAp.jpg
- opcode_image/0QK142N5HoBntC7RydAh.jpg
- opcode_image/0qN2U7Ayorv9IbiTW4Gd.jpg
- opcode_image/0qNtRXvP8F2431bMmpse.jpg
- opcode_image/0qPGt4cRVk9NoiJgubf2.jpg
- opcode_image/0qpMX5CZU8mgD2kaRNVv.jpg
- opcode_image/0qPYfxdvNrBX6ASbZltF.jpg
- opcode_image/0QqWIUsiyj3AaPwJD81S.jpg
- opcode_image/0qV43bnIcBDPF1WlG6tJ.jpg
- opcode_image/0QWUChwNSFtlOjr45JpT.jpg
- opcode_image/0R3rxkTidWOuPI5MUbL6.jpg
- opcode_image/0raU6iGvjZREQJYB1HX5.jpg
- opcode_image/0RCcpJ1DuKNMBsaQUgmA.jpg
- opcode_image/0Rgetc1wAfxlzHTGBOa7.jpg
- opcode_image/0rgi8OfjvwKbA57IXVcE.jpg
- opcode_image/0rGlKyvn5Vo67RaDhPti.jpg
- opcode_image/0rgudc7PpbexCtBjNqWF.jpg
- opcode_image/0rlkeuBLpWm15TyFRHUJ.jpg
- opcode_image/0RlWbvBk9rEtVZ74KAen.jpg
- opcode_image/0RSW8EmilbznyYPIrgvD.jpg
- opcode_image/0RvUg8rntNxyDHPJeEYG.jpg
- opcode_image/0S7z4qxYTHPUDO8fgIyA.jpg
- opcode_image/0SaYqdFRA5G7rfktjT63.jpg
- opcode_image/0ScbCK2aI4xrwOALDmNd.jpg
- opcode_image/0sdr2cfHLzNO9Ep4RSjT.jpg
- opcode_image/0sH5GdO3LpZwMbPaXjfN.jpg
- opcode_image/0sh9tOC5GprAyciTmaXW.jpg
- opcode_image/0SHJ2aOnMCUGdLZrTQDV.jpg
- opcode_image/0SHsZKUkI2iN1Rw4be6E.jpg
- opcode_image/0SIqXMkDBWKE8s9pQaOv.jpg
- opcode_image/0SkbpFZGvraL6fQXTzol.jpg
- opcode_image/0sLBvJeYl5UkiRzV1atI.jpg
- opcode_image/0sM2atqTo48GgnFwhQXu.jpg
- opcode_image/0sM6DQlxcP3oAfd9ZVBT.jpg
- opcode_image/0sMxy5SNLu1YCkKJzaB3.jpg
- opcode_image/0SUAyQWoTeZb8qmIPMK3.jpg
- opcode_image/0sYDNzwVMaWE2TIZeA81.jpg
- opcode_image/0TBj7glMRJScN9GmOzyi.jpg
- opcode_image/0tNShPVGYWjcmT2yXLdq.jpg
- opcode_image/0TpWNF7ULhd4Yk5bXQyP.jpg
- opcode_image/0TqZzRJOeno9NKpHIba5.jpg
- opcode_image/0Tw8aQsVxMlZgFDPUm21.jpg
- opcode_image/0tZy7jgOKCIJslPRvrop.jpg
- opcode_image/0u3DIJTqnpkgl87VSbOL.jpg
- opcode_image/0u3fjhzJ2ZMyAgKYkVF9.jpg
- opcode_image/0u4QcXSNvYnMalOBCygH.jpg
- opcode_image/0UcDbq2yojiThfdLRNS4.jpg
- opcode_image/0uDV25KpjABxvQ1rXgzT.jpg
- opcode_image/0ufTUZyESk6MepA7vzKJ.jpg
- opcode_image/0uLJEcpVlIWkTBeHZU4w.jpg
- opcode_image/0uNkt6sirCnUWw175pjl.jpg
- opcode_image/0URC4HAzJrjWnDVMXF1x.jpg
- opcode_image/0UTxRyirCXl6tsSE5GAv.jpg
- opcode_image/0UwHZzuXy7GFStRKEgdx.jpg
- opcode_image/0UYATSktwajsiO8LWpx2.jpg
- opcode_image/0uZcAvaHLitbWmC1QMXf.jpg
- opcode_image/0V6UmdMg7wQGXslAzORJ.jpg
- opcode_image/0VfuK267xTdeBcmLaCp1.jpg
- opcode_image/0Vi6RsKdlHBzySe5Zp4Y.jpg
- opcode_image/0VLen4rGI1wNjOqzyZRb.jpg
- opcode_image/0VnTurd7B4YsH63wUGJ2.jpg
- opcode_image/0W1RChtwZvj4Qy78GYUJ.jpg
- opcode_image/0w2LlG4eiBfby9JIMZgS.jpg
- opcode_image/0WdoYq78xDkFMcIwRpmJ.jpg
[truncated: 9,700 more entries]
