# Supplementary material for: Malware homology determination using visualized images and feature fusion
Source: PeerJ Comput Sci. 2021 Apr 15;7:e494. doi: 10.7717/peerj-cs.494 (PMC8056249; doi:10.7717/peerj-cs.494)
Supplement: Supplemental Information 3 [file peerj-cs-07-494-s003.zip]

Archive with 10,868 entries (10,000 files):
- 02zcUmKV16Lya5xqnPGB.bytes.jpg
- 03nJaQV6K2ObICUmyWoR.bytes.jpg
- 04BfoQRA6XEshiNuI7pF.bytes.jpg
- 04cvLCVPqBMs6yn5xGlE.bytes.jpg
- 04EjIdbPV5e1XroFOpiN.bytes.jpg
- 04hSzLv5s2TDYPlcgpHB.bytes.jpg
- 04mcPSei852tgIKUwTJr.bytes.jpg
- 04QzZ3DVdPsEp9elLR65.bytes.jpg
- 04sJnMaORYc1SV5pKjrP.bytes.jpg
- 05aiMRw13bYWqZ8OHvjl.bytes.jpg
- 05EeG39MTRrI6VY21DPd.bytes.jpg
- 05IXcWGxvnkto4sq17zZ.bytes.jpg
- 05Kps4iFw8mOLJZQrb1H.bytes.jpg
- 05LHG8fR3iPn6agIo9z7.bytes.jpg
- 05rJTUWYAKNegBk2wE8X.bytes.jpg
- 065EZhxgbLRSHsB87uIF.bytes.jpg
- 06aLOj8EUXMByS423sum.bytes.jpg
- 06arUi9q3wHS2C8RZxeB.bytes.jpg
- 06KfrF7ltESna2ZHPVp5.bytes.jpg
- 06osXqPUVM1HbvBGNncT.bytes.jpg
- 06QinlpeFIWj8qHc7Vys.bytes.jpg
- 07ECKjDTyQLnabNoxrIH.bytes.jpg
- 07iSOIG2urUvsMl9E5Rn.bytes.jpg
- 07nrG1cLKUPxjOlWMFiV.bytes.jpg
- 08BX5Slp2I1FraZWbc6j.bytes.jpg
- 09bfacpUzuBN5W3S8KTo.bytes.jpg
- 09CPNMYyQjSguFrE8UOf.bytes.jpg
- 09LXtWxm1EbK5uVqcQS3.bytes.jpg
- 09sXMJUHwQWVanrhzAoT.bytes.jpg
- 0A32eTdBKayjCWhZqDOQ.bytes.jpg
- 0ACDbR5M3ZhBJajygTuf.bytes.jpg
- 0AguvpOCcaf2myVDYFGb.bytes.jpg
- 0akIgwhWHYm1dzsNqBFx.bytes.jpg
- 0aKlH1MRxLmv34QGhEJP.bytes.jpg
- 0AnoOZDNbPXIr2MRBSCJ.bytes.jpg
- 0ASH2csN7k8jZyoRaqtn.bytes.jpg
- 0aSTGBVRXeJhx5OcpsgC.bytes.jpg
- 0aU7XWsr8RtN94jvo3lG.bytes.jpg
- 0AV6MPlrTWG4fYI7NBtQ.bytes.jpg
- 0aVNj3qFgEZI6Akf4Kuv.bytes.jpg
- 0aVxkvmflEizUBG2rMT4.bytes.jpg
- 0AwWs42SUQ19mI7eDcTC.bytes.jpg
- 0B2RwKm6dq9fjUWDNIOa.bytes.jpg
- 0b5LqcWix3J4fGIEhXQu.bytes.jpg
- 0BEsCP7NAUy8XmkenHWG.bytes.jpg
- 0BFIPv1rO83whtpMYyAs.bytes.jpg
- 0BIdbVDEgmPwjYF4xzir.bytes.jpg
- 0bjN3Kgw5OATSreRmEdi.bytes.jpg
- 0BKcmNv4iGY2hsVSaXJ6.bytes.jpg
- 0BLbmzJRkjNynCgQIdtV.bytes.jpg
- 0bN6ODYWw2xeCQBn3tEg.bytes.jpg
- 0BY2iPso3bEmudlUzpfq.bytes.jpg
- 0BZQIJak6Pu2tyAXfrzR.bytes.jpg
- 0C4aVbN58O1nAigFJt9z.bytes.jpg
- 0cdnSIvN489sFUwYlrMQ.bytes.jpg
- 0cfGJLYgE6ROaZH7KT1h.bytes.jpg
- 0cfIE39ihRNo2rkZOw5H.bytes.jpg
- 0cGWK6VvCkm7O2AxDjtw.bytes.jpg
- 0cH8YeO15ZywEhPrJvmj.bytes.jpg
- 0co46B8IkPt2UN3HSaw7.bytes.jpg
- 0CPaAXtyswrBq83D6VEg.bytes.jpg
- 0Cq4wfhLrKBJiut1lYAZ.bytes.jpg
- 0csgzpwdL3FbZEJu6DjO.bytes.jpg
- 0cTu2bkefOAJqIhYUWFK.bytes.jpg
- 0CzL6rfwaTqGOu9eghBt.bytes.jpg
- 0czUXKSCiGY2j5mxLdWa.bytes.jpg
- 0D9IedmC1viTPugLRWX6.bytes.jpg
- 0daTri9PSkeEsVHu5Dhw.bytes.jpg
- 0dauMIK4ATfybzqUgNLc.bytes.jpg
- 0DbLeKSoxu47wjqVHsi9.bytes.jpg
- 0df4cbsTBCn1VGW8lQRv.bytes.jpg
- 0dhL8Jvcswa7U1qHiDS5.bytes.jpg
- 0Dk7Wd8MERu3b5rmQzCK.bytes.jpg
- 0dkuzUXLTEFwW71vP5bS.bytes.jpg
- 0DM3hS6Gg2QVKb1fZydv.bytes.jpg
- 0dnTixlMYzDUpsvEVrGc.bytes.jpg
- 0DNVFKwYlcjO7bTfJ5p1.bytes.jpg
- 0DqUX5rkg3IbMY6BLGCE.bytes.jpg
- 0DTp59Av1RLifoKlUdm7.bytes.jpg
- 0DTs2PhZfCwEv7q8349K.bytes.jpg
- 0EAdHtLDypMcwjTFJziC.bytes.jpg
- 0eaNKwluUmkYdIvZ923c.bytes.jpg
- 0EL7OGZKozbiNCVP61gk.bytes.jpg
- 0eN9lyQfwmTVk7C2ZoYp.bytes.jpg
- 0Eo9qT6idXHDMebwmvPA.bytes.jpg
- 0evDQX7AVfC1ZTJEKltg.bytes.jpg
- 0F4qIHaR7xOrm19Set3o.bytes.jpg
- 0FdOaDWrfBU6TqwCRYxA.bytes.jpg
- 0fGuCWgTraQ6nEmLPN8q.bytes.jpg
- 0fhnXI9ESr4jgWmkiaTe.bytes.jpg
- 0fHVZKeTE6iRb1PIQ4au.bytes.jpg
- 0FKerJl18xOc3jdoyg4A.bytes.jpg
- 0FOXjzmnD9CUMVcSlEqh.bytes.jpg
- 0Fu9oETtMW4zlg1ZrUy6.bytes.jpg
- 0fvnGU7dkbr8iEhZuMcP.bytes.jpg
- 0fxgjYEClPL1BDbcshzJ.bytes.jpg
- 0G2RV1chBlIbkt6JqA5Q.bytes.jpg
- 0G4hwobLuAzvl1PWYfmd.bytes.jpg
- 0GbMkYlNyt72OzBjIcVh.bytes.jpg
- 0gCmlyxw2UJvX7SNOGqu.bytes.jpg
- 0gcZkSFr7VnEmLPbTxUe.bytes.jpg
- 0gDsIvrylX5fPbG7cSBn.bytes.jpg
- 0gHs6DEouiCPAcmWFrTX.bytes.jpg
- 0giIqhw6e4mrHYzKFl8T.bytes.jpg
- 0gkj92oIleU4SYiCWpaM.bytes.jpg
- 0GKp9ZJclxTABMunIOD2.bytes.jpg
- 0GKzFQ81IYXqUWkmfv26.bytes.jpg
- 0gL3h5G6CszBV7RSinjJ.bytes.jpg
- 0glscKoNakWL84EpunPe.bytes.jpg
- 0gSm7QZu5x6MBvVzUncH.bytes.jpg
- 0Gu4misTcKynQD2Ol1Jx.bytes.jpg
- 0GUIi7xAlODwZ4YBenNM.bytes.jpg
- 0gUpzkLVT73PCXx5WFRI.bytes.jpg
- 0GuYe4J7oLwQ82xr3pWS.bytes.jpg
- 0GVcTdBQXWUJ2t7vjphN.bytes.jpg
- 0GvtWEPUBfDAcMbiYVSR.bytes.jpg
- 0gWUIudhwovMYb3NSnZA.bytes.jpg
- 0gxJ1YmwFUvnOzoM8N53.bytes.jpg
- 0H5OFklQm7wAPfE1qaJY.bytes.jpg
- 0H63jydvIahOVqgx5Kfo.bytes.jpg
- 0hAlkjTR1Q6PewMczavb.bytes.jpg
- 0hBIiRpkMZtoYj3lcDLa.bytes.jpg
- 0HcZRmLi9VTpuQJCoXny.bytes.jpg
- 0hH3JB2wM79lYdsyuK5N.bytes.jpg
- 0HICT7RtjaVQzcNOeMgS.bytes.jpg
- 0HKFs3AXTt1IrOl52eVu.bytes.jpg
- 0HKM38fmCR5DrxoIkBnQ.bytes.jpg
- 0Hlm4XgE1cQhC6BkMays.bytes.jpg
- 0Hn2ojct97Wp1TbdNM4Q.bytes.jpg
- 0Hrfce4X5YGESJPjl9uL.bytes.jpg
- 0HVAnMrp1LjKDmuoOJFY.bytes.jpg
- 0hWRb28Umdgj7xcXOwtC.bytes.jpg
- 0hZEqJ5eMVjU21HAG7Ii.bytes.jpg
- 0hZqVRKkw7GfMdpalLiN.bytes.jpg
- 0i4ENysvVrgFnbaHUuJK.bytes.jpg
- 0i4FNJPQ8GuB3WU56LTS.bytes.jpg
- 0I4ZVvngsAatm8fzD3pk.bytes.jpg
- 0iABvIkp3WHfgrJ79ymq.bytes.jpg
- 0IAlcuEiP9G6epb71Oom.bytes.jpg
- 0iBaz3krsQ8HuA7cGDSt.bytes.jpg
- 0icJrNnmPvDqVQkC3we1.bytes.jpg
- 0IelgX5H2s14KutkEyNU.bytes.jpg
- 0IMUKlZs1Sm8LpGRkWhT.bytes.jpg
- 0iS3pwlgJco8XORD4TLq.bytes.jpg
- 0isdESDMzq2K8T6FLPcC.bytes.jpg
- 0itbI5mjJF28ocTkrUf9.bytes.jpg
- 0ItXlAUOhK8ZYdDf7HW4.bytes.jpg
- 0Iv6U2hbcP1xeBitW5Oo.bytes.jpg
- 0IyaidUKRqnt2PDfOzHT.bytes.jpg
- 0IYZltU7uMpaco85PfKr.bytes.jpg
- 0iZTHuQ5KMb4RtAlrz6D.bytes.jpg
- 0J2pOclDKjadkL57eroz.bytes.jpg
- 0J61YGoWjV25TzxeSluf.bytes.jpg
- 0jAopX629OwEH8WPkzVU.bytes.jpg
- 0JAx9gzbC54Q61XBrqc7.bytes.jpg
- 0JAzwGUKORhFQWr3o1dN.bytes.jpg
- 0JBNEWmdi7GptrK5qYD9.bytes.jpg
- 0JECiqrVNR1dgj67pZue.bytes.jpg
- 0JfwyrEcBqaRzN9TgFMh.bytes.jpg
- 0jkmvR43UQ9yKxqXei61.bytes.jpg
- 0jKSsqXVHNucByZ9l6Ao.bytes.jpg
- 0JnvoeflBWwIcQa5GEPK.bytes.jpg
- 0JOb8TyN6VBGCrjAkzfP.bytes.jpg
- 0JPAX13cjxewaTh6tRCi.bytes.jpg
- 0K4sTCLtrIJ5SinQbe7u.bytes.jpg
- 0K6yBUcTw3qjtNo4ZQpY.bytes.jpg
- 0KgE6ksUeytoHfl2cT4r.bytes.jpg
- 0KigmP9TLwJXNGz26tfO.bytes.jpg
- 0KLUAMqmPJhOwaYrbSCE.bytes.jpg
- 0KyDiQb1whgaSrmlx58J.bytes.jpg
- 0KZFcsOYR4MdPJf6VvGS.bytes.jpg
- 0kzRDUmBLHGd4YPj7hO6.bytes.jpg
- 0l5IobyKpuqcwO4NxfgD.bytes.jpg
- 0l6fhCty3aSLDOgAjYQi.bytes.jpg
- 0LAXajqhQy7po16dw8Tx.bytes.jpg
- 0LQSi5wnRZ3muIs6Mx9E.bytes.jpg
- 0LVqvlHF8PuepodIiBUb.bytes.jpg
- 0LZkc7qeS39TUtVHuJB1.bytes.jpg
- 0M7aSiE9csDzkmfKheVt.bytes.jpg
- 0m94tRnhgpsAUuY1L8KC.bytes.jpg
- 0mcWyK6unLRGV8Hfr97Y.bytes.jpg
- 0meUjiuJvODcf3k9z4Iy.bytes.jpg
- 0mfwTlekXE1poYAnqMRO.bytes.jpg
- 0mgFnqeLAMr7jthUYRTv.bytes.jpg
- 0mlhuKGpCc6OB4zwrbLy.bytes.jpg
- 0MmZ8j5pn2R3VG9wlxYi.bytes.jpg
- 0MOorvEIRmZGhqQdc3TA.bytes.jpg
- 0MpJYhdbf8T7InoqcXr1.bytes.jpg
- 0MPV9Y8WNcFoyRZqQ76G.bytes.jpg
- 0MQD6mnoy4l3zV8WPRYe.bytes.jpg
- 0MsQ16zDg9XVerbmfCdU.bytes.jpg
- 0Mx7E5XgoRcJavdPAit8.bytes.jpg
- 0NEsQlDGnUMg3Bew7R1A.bytes.jpg
- 0NiOTDde1ktxg954SJFE.bytes.jpg
- 0njs7MJQObCY8ABgykiP.bytes.jpg
- 0NmoAEOtIDdwiVr9PCBf.bytes.jpg
- 0NXFnJyOEhBAISKfiU67.bytes.jpg
- 0nxrvcZJUBNGM8Vg4SRf.bytes.jpg
- 0NyfGXt8nmlK72Q9Irhs.bytes.jpg
- 0NZT2sFp4JKXqYGC8Rna.bytes.jpg
- 0odUVkrjp2B1n8NDS6bR.bytes.jpg
- 0OfazrXvcTqVYi3dEGU9.bytes.jpg
- 0OQ9MEykugoYZJrnj64d.bytes.jpg
- 0otC2dSxuGDzY6XHLkq3.bytes.jpg
- 0OXtHMVdxJuvezcLRGZQ.bytes.jpg
- 0P6tEopzr2mIhkuOKiCD.bytes.jpg
- 0p8RCBnvzTYMlId9SoZL.bytes.jpg
- 0pER9ak46CKVjPoqGLcD.bytes.jpg
- 0PGoOfXAjVDBytkRH4Um.bytes.jpg
- 0Phtp2LVcsCFMKkGgmRH.bytes.jpg
- 0PlfqyKM1JtYZx2me5FU.bytes.jpg
- 0pLrSeQMbqfCc2IZHUaO.bytes.jpg
- 0pnRqtHF3dKI5MQmwT29.bytes.jpg
- 0pQ123lKqiLJtFTwjBfG.bytes.jpg
- 0pqtVjvLk89PdYr5MwZO.bytes.jpg
- 0PREAmkFZjrftD3LiwOV.bytes.jpg
- 0pTO4SVnWDehgUlYBAvq.bytes.jpg
- 0PVAd2O4lMGUbawzfXBT.bytes.jpg
- 0pXDqTLSebKWgaUOdnVE.bytes.jpg
- 0Q4ALVSRnlHUBjyOb1sw.bytes.jpg
- 0q6eABpEHSbXlIzGh7jc.bytes.jpg
- 0qDikloYBvpQTcCOMyS4.bytes.jpg
- 0qeE63wvCGzSapRuW4TI.bytes.jpg
- 0Qfd8jy2JYX3U7gFBG5D.bytes.jpg
- 0QIZ6hemJLErWdFlGnCc.bytes.jpg
- 0qjuDC7Rhx9rHkLlItAp.bytes.jpg
- 0QK142N5HoBntC7RydAh.bytes.jpg
- 0qN2U7Ayorv9IbiTW4Gd.bytes.jpg
- 0qNtRXvP8F2431bMmpse.bytes.jpg
- 0qPGt4cRVk9NoiJgubf2.bytes.jpg
- 0qpMX5CZU8mgD2kaRNVv.bytes.jpg
- 0qPYfxdvNrBX6ASbZltF.bytes.jpg
- 0QqWIUsiyj3AaPwJD81S.bytes.jpg
- 0qV43bnIcBDPF1WlG6tJ.bytes.jpg
- 0QWUChwNSFtlOjr45JpT.bytes.jpg
- 0R3rxkTidWOuPI5MUbL6.bytes.jpg
- 0raU6iGvjZREQJYB1HX5.bytes.jpg
- 0RCcpJ1DuKNMBsaQUgmA.bytes.jpg
- 0Rgetc1wAfxlzHTGBOa7.bytes.jpg
- 0rgi8OfjvwKbA57IXVcE.bytes.jpg
- 0rGlKyvn5Vo67RaDhPti.bytes.jpg
- 0rgudc7PpbexCtBjNqWF.bytes.jpg
- 0rlkeuBLpWm15TyFRHUJ.bytes.jpg
- 0RlWbvBk9rEtVZ74KAen.bytes.jpg
- 0RSW8EmilbznyYPIrgvD.bytes.jpg
- 0RvUg8rntNxyDHPJeEYG.bytes.jpg
- 0S7z4qxYTHPUDO8fgIyA.bytes.jpg
- 0SaYqdFRA5G7rfktjT63.bytes.jpg
- 0ScbCK2aI4xrwOALDmNd.bytes.jpg
- 0sdr2cfHLzNO9Ep4RSjT.bytes.jpg
- 0sH5GdO3LpZwMbPaXjfN.bytes.jpg
- 0sh9tOC5GprAyciTmaXW.bytes.jpg
- 0SHJ2aOnMCUGdLZrTQDV.bytes.jpg
- 0SHsZKUkI2iN1Rw4be6E.bytes.jpg
- 0SIqXMkDBWKE8s9pQaOv.bytes.jpg
- 0SkbpFZGvraL6fQXTzol.bytes.jpg
- 0sLBvJeYl5UkiRzV1atI.bytes.jpg
- 0sM2atqTo48GgnFwhQXu.bytes.jpg
- 0sM6DQlxcP3oAfd9ZVBT.bytes.jpg
- 0sMxy5SNLu1YCkKJzaB3.bytes.jpg
- 0SUAyQWoTeZb8qmIPMK3.bytes.jpg
- 0sYDNzwVMaWE2TIZeA81.bytes.jpg
- 0TBj7glMRJScN9GmOzyi.bytes.jpg
- 0tNShPVGYWjcmT2yXLdq.bytes.jpg
- 0TpWNF7ULhd4Yk5bXQyP.bytes.jpg
- 0TqZzRJOeno9NKpHIba5.bytes.jpg
- 0Tw8aQsVxMlZgFDPUm21.bytes.jpg
- 0tZy7jgOKCIJslPRvrop.bytes.jpg
- 0u3DIJTqnpkgl87VSbOL.bytes.jpg
- 0u3fjhzJ2ZMyAgKYkVF9.bytes.jpg
- 0u4QcXSNvYnMalOBCygH.bytes.jpg
- 0UcDbq2yojiThfdLRNS4.bytes.jpg
- 0uDV25KpjABxvQ1rXgzT.bytes.jpg
- 0ufTUZyESk6MepA7vzKJ.bytes.jpg
- 0uLJEcpVlIWkTBeHZU4w.bytes.jpg
- 0uNkt6sirCnUWw175pjl.bytes.jpg
- 0URC4HAzJrjWnDVMXF1x.bytes.jpg
- 0UTxRyirCXl6tsSE5GAv.bytes.jpg
- 0UwHZzuXy7GFStRKEgdx.bytes.jpg
- 0UYATSktwajsiO8LWpx2.bytes.jpg
- 0uZcAvaHLitbWmC1QMXf.bytes.jpg
- 0V6UmdMg7wQGXslAzORJ.bytes.jpg
- 0VfuK267xTdeBcmLaCp1.bytes.jpg
- 0Vi6RsKdlHBzySe5Zp4Y.bytes.jpg
- 0VLen4rGI1wNjOqzyZRb.bytes.jpg
- 0VnTurd7B4YsH63wUGJ2.bytes.jpg
- 0W1RChtwZvj4Qy78GYUJ.bytes.jpg
- 0w2LlG4eiBfby9JIMZgS.bytes.jpg
- 0WdoYq78xDkFMcIwRpmJ.bytes.jpg
- 0wkFafuhqSr1Z5J7K6C9.bytes.jpg
- 0wmZBjQenOTsu5bpSkf6.bytes.jpg
- 0wqQj9ngaAVxI4SLr5H7.bytes.jpg
- 0WQtf1pNPdRqUI7KJFAT.bytes.jpg
- 0wtIHxfBDmYRQ7GWSaTj.bytes.jpg
- 0x47zZTBynC21leohIEs.bytes.jpg
- 0X6U3SfcmbuZNodnH9qL.bytes.jpg
- 0X8fojtR6QIblypvHLsM.bytes.jpg
- 0XbS5KBuICayhs2p3NTU.bytes.jpg
- 0XEmjdgVyY6hWfKulvCi.bytes.jpg
- 0xfjbVBPYX1pSt4rdWOe.bytes.jpg
[truncated: 9,700 more entries]
